# Supplementary material for: The Benefits of Radical Treatments with Synchronous Splenectomy for Patients with Hepatocellular Carcinoma and Portal Hypertension
Source: Cancers (Basel). 2022 Jun 28;14(13):3155. doi: 10.3390/cancers14133155 (PMC9264870; doi:10.3390/cancers14133155)
Supplement: Supplementary file 1 [file cancers-14-03155-s001.zip]

Archive with 1 entries (1 files):
- cancers-1770442-supplementary.pdf
